# Supplementary material for: Synthesis and Evaluation of 99mTc-Labeled PSMA-Targeted Tracers Based on the Lys-Urea-Aad Pharmacophore for Detecting Prostate Cancer with Single Photon Emission Computed Tomography
Source: Molecules. 2023 Jun 29;28(13):5120. doi: 10.3390/molecules28135120 (PMC10343272; doi:10.3390/molecules28135120)
Supplement: Supplementary file 1 [file molecules-28-05120-s001.zip]

Archive with 1 entries (1 files):
- molecules-2467043-supplementary.pdf
